# Supplementary material for: Intersectional, anterograde transsynaptic targeting of neurons receiving monosynaptic inputs from two upstream regions
Source: Commun Biol. 2022 Feb 21;5:149. doi: 10.1038/s42003-022-03096-3 (PMC8860993; doi:10.1038/s42003-022-03096-3)
Supplement: Supplementary file 3 — Supplementary Data 1 [file 42003_2022_3096_MOESM3_ESM.xlsx]

## Sheet: Sheet1
Figure 3k
Retina/V1 to SC	Retina/AC to SC
18.3	3
5.7	0.3
0.3	0.3
36.3	0
1.3	5.7
39	3.3
6.3	1
	1
